# Supplementary material for: A Scoping Review of CERAMENT™ Applications in Orthopedic Surgery
Source: J Clin Med. 2025 Oct 22;14(21):7455. doi: 10.3390/jcm14217455 (PMC12609670; doi:10.3390/jcm14217455)
Supplement: Supplementary file 1 [file jcm-14-07455-s001.zip]

Archive with 1 entries (1 files):
- jcm-3870132-supplementary.pdf
